# Supplementary material for: Using spectral decomposition of the signals from laurdan-derived probes to evaluate the physical state of membranes in live cells
Source: F1000Res. 2017 Aug 1;6:763. Originally published 2017 Jun 1. [Version 2] doi: 10.12688/f1000research.11577.2 (PMC5473435; doi:10.12688/f1000research.11577.2)
Supplement: Dataset 1. Intermediary flow cytometry data for Figure 8: Using flow cytometry (FACS) to quantify staining intensities at 450 and 530 nm, as well as the ratio between the two — http://dx.doi.org/10.5256/f1000research.11577.d162294 [file f1000research-6-13200-s0000.tgz]

Archive with 1 entries (1 files):
- 5a288d76-9ba8-49c9-9eaa-76253af73481_FACS_data_for_Figure_8_Mazeres_et_al..xlsx
