# Supplementary material for: Using spectral decomposition of the signals from laurdan-derived probes to evaluate the physical state of membranes in live cells
Source: F1000Res. 2017 Aug 1;6:763. Originally published 2017 Jun 1. [Version 2] doi: 10.12688/f1000research.11577.2 (PMC5473435; doi:10.12688/f1000research.11577.2)
Supplement: Dataset 1. Intermediary flow cytometry data for Figure 8: Using flow cytometry (FACS) to quantify staining intensities at 450 and 530 nm, as well as the ratio between the two — http://dx.doi.org/10.5256/f1000research.11577.d162294 [file f1000research-6-13200-s0000.tgz › 5a288d76-9ba8-49c9-9eaa-76253af73481_FACS_data_for_Figure_8_Mazeres_et_al..xlsx]

## Sheet: Laurdan sat
Saturation curves Laurdan 21 April 2015
Sample number	Conc.	Mean 530	Specific mean 530	Mean 450	Specific mean 450	Ratio 450/530
Room Temp
1	0	235		241
22	10000	2960	2725	3870	3629	1.33174
23	5000	2473	2238	3221	2980	1.33155
24	2500	1784	1549	2315	2074	1.33893
25	1250	1479	1244	1908	1667	1.34003
26	625	1334	1099	1729	1488	1.35396
27	312.5	884	649	1121	880	1.35593
28	156.25	545	310	659	418	1.34839
29	78.125	409	174	478	237	1.36207
37°C
46	10000	4934	4699	6179	5938	1.26367
47	5000	4282	4047	5449	5208	1.28688
48	2500	3264	3029	4168	3927	1.29647
49	1250	2187	1952	2809	2568	1.31557
50	625	1637	1402	2100	1859	1.32596
51	312.5	1039	804	1311	1070	1.33085
52	156.25	620	385	756	515	1.33766
53	78.125	468	233	548	307	1.3176

## Sheet: M Laurdan sat
Saturation curves M Laurdan 21 April 2015
Sample number	Conc.	Mean 530	Specific mean 530	Mean 450	Specific mean 450	Ratio 450/530
Room Temp
1	0	235		241
30	10000	5843	5608	7991	7750	1.38195
31	5000	5670	5435	7750	7509	1.3816
32	2500	5015	4780	6819	6578	1.37615
33	1250	3702	3467	5127	4886	1.40929
34	625	2151	1916	2970	2729	1.42432
35	312.5	1151	916	1561	1320	1.44105
36	156.25	694	459	906	665	1.4488
37	78.125	510	275	643	402	1.46182
37°C
54	10000	13075	12840	15989	15748	1.22648
55	5000	14391	14156	17268	17027	1.20281
56	2500	11412	11177	14056	13815	1.23602
57	1250	7009	6774	8933	8692	1.28314
58	625	3164	2929	4218	3977	1.3578
59	312.5	1628	1393	2160	1919	1.3776
60	156.25	904	669	1173	932	1.39312
61	78.125	552	317	677	436	1.37539

## Sheet: C Laurdan sat
Saturation curves C Laurdan 21 April 2015
Sample number	Conc.	Mean 530	Specific mean 530	Mean 450	Specific mean 450	Ratio 450/530
Room Temp
1	0	235		241
22	10000	75687	75452	33905	33664	0.446164
23	5000	55138	54903	28229	27988	0.509772
24	2500	31198	30963	19520	19279	0.622646
25	1250	14128	13893	10885	10644	0.766141
26	625	9026	8791	7487	7246	0.824252
27	312.5	3826	3591	3520	3279	0.913116
28	156.25	1283	1048	1258	1017	0.97042
29	78.125	990	755	983	742	0.982781
37°C
46	10000	74777	74542	35280	35039	0.470057
47	5000	53861	53626	28947	28706	0.5353
48	2500	33643	33408	20832	20591	0.616349
49	1250	15117	14882	11547	11306	0.75971
50	625	7022	6787	6031	5790	0.853102
51	312.5	3704	3469	3407	3166	0.912655
52	156.25	2010	1775	1910	1669	0.940282
53	78.125	1008	773	990	749	0.968952

## Sheet: Time course
24 April 2015			Laurdan = 2uM
Time course loading 3 Laurdans @ 37°			M-Laurdan= 500 nM				2015-04-24
avec +/- MBCD			C-Laurdan = 200 nM
		MBCD: 5 mM ( 1/10 50mM = 66mg/ml in DMEM)
Sample number	condition	Mean 530	Mean 450	Ratio 450/530
1	neg	224	231
2	mbcd neg	203	208
	5 min
3	Laurdan	1118	1332	1.19141
4	L + MBCD	849	836	0.984688
5	M-Laurdan	1335	1765	1.3221
6	ML + MBCD	1270	1494	1.17638
7	C-Laurdan	2392	2186	0.91388
8	CL + MBCD	2903	2051	0.706511
	10 min
9	Laurdan	1794	2174	1.21182
10	L + MBCD	1522	1496	0.982917
11	M-Laurdan	1982	2537	1.28002
12	ML + MBCD	1958	2254	1.15117
13	C-Laurdan	2882	2576	0.893824
14	CL + MBCD	3109	2189	0.704085
	15 min
15	Laurdan	2436	2893	1.1876
16	L + MBCD	2034	1913	0.940511
17	M-Laurdan	2467	3045	1.23429
18	ML + MBCD	2460	2772	1.12683
19	C-Laurdan	2967	2632	0.887091
20	CL + MBCD	3111	2204	0.708454
	20 min
21	Laurdan	3049	3556	1.16628
22	L + MBCD	2470	2328	0.94251
23	M-Laurdan	2887	3473	1.20298
24	ML + MBCD	2919	3247	1.11237
25	C-Laurdan	2886	2569	0.890159
26	CL + MBCD	2943	2116	0.718994
	25 min
27	Laurdan	3760	4319	1.14867
28	L + MBCD	3077	2882	0.936627
29	M-Laurdan	3306	3957	1.19691
30	ML + MBCD	3352	3729	1.11247
31	C-Laurdan	2918	2623	0.898903
32	CL + MBCD	2878	2101	0.730021
	30 min
33	Laurdan	4411	5022	1.13852
34	L + MBCD	3560	3327	0.934551
35	M-Laurdan	3632	4322	1.18998
36	ML + MBCD	3726	4114	1.10413
37	C-Laurdan	2855	2558	0.895972
38	CL + MBCD	2825	2079	0.735929
	45 min
39	Laurdan	5876	6538	1.11266
40	L + MBCD	4929	4609	0.935078
41	M-Laurdan	4343	5137	1.18282
42	ML + MBCD	4586	5056	1.10249
43	C-Laurdan	2748	2557	0.930495
44	CL + MBCD	2788	2136	0.766141
	60 min
45	Laurdan	7084	7826	1.10474
46	L + MBCD	6314	5899	0.934273
47	M-Laurdan	4765	5662	1.18825
48	ML + MBCD	5237	5754	1.09872
49	C-Laurdan	2553	2409	0.943596
50	CL + MBCD	2733	2140	0.783022
	90 min
51	Laurdan	8756	9663	1.10359
52	L + MBCD	8158	7737	0.948394
53	M-Laurdan	5536	6505	1.17504
54	ML + MBCD	5946	6536	1.09923
55	C-Laurdan	2354	2301	0.977485
56	CL + MBCD	2333	1972	0.845264
	120 min
57	Laurdan	11103	12835	1.15599
58	L + MBCD	9962	9727	0.97641
59	M-Laurdan	6321	7509	1.18794
60	ML + MBCD	6688	7337	1.09704
61	C-Laurdan	2286	2296	1.00437
62	CL + MBCD	2181	1930	0.884915
	240 min
63	Laurdan	16619	18724	1.12666
64	L + MBCD	15092	15134	1.00278
65	M-Laurdan	7558	8705	1.15176
66	ML + MBCD	7829	8527	1.08916
67	C-Laurdan	2192	2301	1.04973
68	CL + MBCD	1998	1955	0.978478
