# Supplementary material for: Using spectral decomposition of the signals from laurdan-derived probes to evaluate the physical state of membranes in live cells
Source: F1000Res. 2017 Aug 1;6:763. Originally published 2017 Jun 1. [Version 2] doi: 10.12688/f1000research.11577.2 (PMC5473435; doi:10.12688/f1000research.11577.2)
Supplement: Supplementary file 5 [file f1000research-6-13200-s0004.tgz]

Archive with 1 entries (1 files):
- 55373b50-d94d-4a93-b797-350603cc4694.zip
